# Supplementary material for: Do ecological characteristics drive the prevalence of Panulirus argus virus 1 (PaV1) in juvenile Caribbean spiny lobsters in a tropical reef lagoon?
Source: PLoS One. 2020 Feb 28;15(2):e0229827. doi: 10.1371/journal.pone.0229827 (PMC7048287; doi:10.1371/journal.pone.0229827)
Supplement: S1 Appendix — (XLSX) [file pone.0229827.s001.xlsx]

## Sheet: Metadata
General notes	All samples took place in four periods, except "Lobsters" in seven periods
Periods	JUN16 (June 2016); NOV16 (November 2016), JUN17 (June 2017), NOV17 (November 2017)
Additional periods ("Lobsters")	NOV18 (November 2018), JUN19 (June 2019), NOV19 (November 2019)
Sampling zones	3 sampling zones: A, B, C
Cover of substrates	Number of marks under transect with X substrate (N = 6 transects/zone)
HAS (Habitat assessment score)	Assessed in 18 quadrats/zone
Invertebrates	Assessed in 18 quadrats/zone (Except JUN16 when zone A: 14 quadrats; B: 16 quadrats; C: 14 quadrats)
Lobsters	PaV1 PCR: only in JUN16 and NOV16. Sex: H: female; M: male; U = undetermined. In PaV1 clinical and PaV1 PCR: 1 = positive; 0 = negative

## Sheet: Cover of substrates
Period	Zone	sand	seagrasses	macroalgae	rubble	soft corals	hard corals	sponges	Total
JUN16	A	2	40	4	4	0	0	0	50
JUN16	A	2	37	7	2	0	2	0	50
JUN16	A	0	41	9	0	0	0	0	50
JUN16	A	11	32	7	0	0	0	0	50
JUN16	A	13	28	8	0	0	1	0	50
JUN16	A	5	37	8	0	0	0	0	50
JUN16	B	8	34	6	2	0	0	0	50
JUN16	B	6	36	8	0	0	0	0	50
JUN16	B	7	35	8	0	0	0	0	50
JUN16	B	0	37	10	3	0	0	0	50
JUN16	B	7	37	6	0	0	0	0	50
JUN16	B	2	40	8	0	0	0	0	50
JUN16	C	5	27	13	0	0	0	5	50
JUN16	C	6	31	13	0	0	0	0	50
JUN16	C	2	31	16	0	0	0	1	50
JUN16	C	4	40	4	0	1	1	0	50
JUN16	C	6	33	11	0	0	0	0	50
JUN16	C	4	35	10	0	1	0	0	50
NOV16	A	8	28	10	4	0	0	0	50
NOV16	A	8	28	7	6	0	1	0	50
NOV16	A	5	22	10	9	0	2	2	50
NOV16	A	4	32	6	7	1	0	0	50
NOV16	A	3	34	6	7	0	0	0	50
NOV16	A	3	25	14	6	0	2	0	50
NOV16	B	8	29	10	3	0	0	0	50
NOV16	B	2	37	10	1	0	0	0	50
NOV16	B	1	41	4	4	0	0	0	50
NOV16	B	12	20	14	1	0	0	3	50
NOV16	B	8	20	12	10	0	0	0	50
NOV16	B	8	31	11	0	0	0	0	50
NOV16	C	14	25	9	0	0	1	1	50
NOV16	C	7	20	19	2	0	0	2	50
NOV16	C	11	24	15	0	0	0	0	50
NOV16	C	5	33	12	0	0	0	0	50
NOV16	C	6	33	10	0	0	0	1	50
NOV16	C	8	34	8	0	0	0	0	50
JUN17	A	6	36	4	3	1	0	0	50
JUN17	A	1	37	8	3	1	0	0	50
JUN17	A	6	40	2	2	0	0	0	50
JUN17	A	7	24	7	5	0	4	2	49
JUN17	A	9	28	6	2	1	4	0	50
JUN17	A	9	32	9	0	0	0	0	50
JUN17	B	12	30	8	0	0	0	0	50
JUN17	B	7	30	13	0	0	0	0	50
JUN17	B	7	33	8	2	0	0	0	50
JUN17	B	1	42	6	0	0	0	1	50
JUN17	B	5	33	12	0	0	0	0	50
JUN17	B	6	32	12	0	0	0	0	50
JUN17	C	2	33	8	2	0	2	3	50
JUN17	C	3	32	11	2	0	2	0	50
JUN17	C	0	35	11	1	0	0	3	50
JUN17	C	12	19	10	0	0	2	7	50
JUN17	C	6	24	14	1	0	2	3	50
JUN17	C	9	27	10	0	0	0	4	50
NOV17	A	2	31	12	4	0	1	0	50
NOV17	A	9	26	11	4	0	0	0	50
NOV17	A	3	32	12	3	0	0	0	50
NOV17	A	4	25	9	0	0	2	10	50
NOV17	A	6	19	12	0	0	3	10	50
NOV17	A	5	24	7	0	0	2	12	50
NOV17	B	9	33	8	0	0	0	0	50
NOV17	B	9	34	7	0	0	0	0	50
NOV17	B	10	32	8	0	0	0	0	50
NOV17	B	11	23	12	2	0	0	2	50
NOV17	B	22	18	6	0	0	0	4	50
NOV17	B	5	30	14	0	0	0	1	50
NOV17	C	4	24	13	0	0	3	6	50
NOV17	C	12	21	12	0	0	1	4	50
NOV17	C	4	22	18	0	0	1	5	50
NOV17	C	13	15	12	0	0	1	9	50
NOV17	C	15	16	14	0	0	0	5	50
NOV17	C	11	19	15	0	0	2	3	50

## Sheet: HAS
Transect	Quadrat	Period	Zone	Rugosity	Growth forms	Height	Refuge size	Live cover	Hard substrate	HAS
1	1	JUN16	A	1	2	3	1	5	1	13
1	2	JUN16	A	1	3	3	2	5	1	15
1	3	JUN16	A	1	2	3	2	5	1	14
2	1	JUN16	A	1	1	3	1	5	1	12
2	2	JUN16	A	1	2	3	1	5	1	13
2	3	JUN16	A	1	1	3	1	5	1	12
3	1	JUN16	A	1	2	3	1	5	1	13
3	2	JUN16	A	1	2	3	1	5	1	13
3	3	JUN16	A	1	3	3	1	5	1	14
4	1	JUN16	B	1	2	3	2	5	1	14
4	2	JUN16	B	1	2	2	1	5	1	12
4	3	JUN16	B	1	2	2	1	4	1	11
5	1	JUN16	B	1	3	3	1	5	1	14
5	2	JUN16	B	1	3	2	1	5	1	13
5	3	JUN16	B	1	3	2	1	5	1	13
6	1	JUN16	B	1	2	2	1	5	1	12
6	2	JUN16	B	1	2	3	2	5	1	14
6	3	JUN16	B	1	2	3	4	5	1	16
7	1	JUN16	B	1	2	3	1	5	1	13
7	2	JUN16	B	1	3	4	1	5	1	15
7	3	JUN16	B	1	3	3	2	5	1	15
8	1	JUN16	B	1	2	3	1	5	1	13
8	2	JUN16	B	1	3	3	1	4	1	13
8	3	JUN16	B	1	2	2	1	5	1	12
9	1	JUN16	B	2	2	3	1	5	1	14
9	2	JUN16	B	2	3	2	1	5	1	14
9	3	JUN16	B	1	3	2	1	4	1	12
10	1	JUN16	A	1	2	2	1	5	1	12
10	2	JUN16	A	1	2	2	1	3	1	10
10	3	JUN16	A	1	2	3	1	4	1	12
11	1	JUN16	A	1	2	2	1	4	1	11
11	2	JUN16	A	1	1	3	1	5	1	12
11	3	JUN16	A	1	1	3	1	5	1	12
12	1	JUN16	A	1	2	2	1	4	1	11
12	2	JUN16	A	1	2	2	1	3	1	10
12	3	JUN16	A	1	2	3	1	5	1	13
13	1	JUN16	C	2	3	3	1	5	1	15
13	2	JUN16	C	1	2	2	1	4	1	11
13	3	JUN16	C	1	2	3	2	4	1	13
14	1	JUN16	C	1	2	2	2	4	1	12
14	2	JUN16	C	1	2	3	2	5	1	14
14	3	JUN16	C	1	2	2	1	4	1	11
15	1	JUN16	C	1	2	3	1	4	1	12
15	2	JUN16	C	1	2	3	1	4	1	12
15	3	JUN16	C	1	3	3	2	5	1	15
16	1	JUN16	C	1	1	3	2	5	1	13
16	2	JUN16	C	2	2	3	2	4	1	14
16	3	JUN16	C	1	2	3	1	5	1	13
17	1	JUN16	C	1	2	3	2	4	1	13
17	2	JUN16	C	1	1	2	1	3	1	9
17	3	JUN16	C	1	1	3	1	5	1	12
18	1	JUN16	C	1	1	2	1	4	1	10
18	2	JUN16	C	1	1	3	1	5	1	12
18	3	JUN16	C	1	2	3	2	5	1	14
1	1	NOV16	A	1	1	2	1	4	1	10
1	2	NOV16	A	2	3	3	1	4	1	14
1	3	NOV16	A	1	2	3	1	5	1	13
2	1	NOV16	A	1	3	2	1	4	1	12
2	2	NOV16	A	1	2	2	1	4	1	11
2	3	NOV16	A	2	2	3	1	5	1	14
3	1	NOV16	A	1	2	1	1	3	1	9
3	2	NOV16	A	2	3	1	1	3	1	11
3	3	NOV16	A	1	3	1	1	3	1	10
4	1	NOV16	C	2	2	3	3	4	1	15
4	2	NOV16	C	1	3	2	1	3	1	11
4	3	NOV16	C	2	3	1	3	4	1	14
5	1	NOV16	C	1	3	2	1	5	1	13
5	2	NOV16	C	1	2	2	2	4	1	12
5	3	NOV16	C	1	3	2	1	4	1	12
6	1	NOV16	C	2	2	2	2	4	1	13
6	2	NOV16	C	1	2	2	1	4	1	11
6	3	NOV16	C	2	2	2	3	4	1	14
7	1	NOV16	A	1	2	3	1	5	1	13
7	2	NOV16	A	1	2	3	1	5	1	13
7	3	NOV16	A	1	3	3	1	5	1	14
8	1	NOV16	A	1	2	2	1	5	1	12
8	2	NOV16	A	1	2	3	1	4	1	12
8	3	NOV16	A	1	3	3	1	5	1	14
9	1	NOV16	A	1	2	2	5	4	1	15
9	2	NOV16	A	1	3	2	1	5	1	13
9	3	NOV16	A	1	3	2	1	4	1	12
10	1	NOV16	C	2	3	3	2	4	1	15
10	2	NOV16	C	1	3	2	1	3	1	11
10	3	NOV16	C	1	4	2	1	3	1	12
11	1	NOV16	C	1	3	3	1	5	1	14
11	2	NOV16	C	1	3	4	3	5	1	17
11	3	NOV16	C	1	4	4	3	5	1	18
12	1	NOV16	C	1	3	2	3	4	1	14
12	2	NOV16	C	1	3	2	1	4	1	12
12	3	NOV16	C	1	4	2	1	3	1	12
13	1	NOV16	B	1	2	3	1	5	1	13
13	2	NOV16	B	1	3	3	1	5	1	14
13	3	NOV16	B	1	2	3	1	5	1	13
14	1	NOV16	B	1	2	3	2	3	1	12
14	2	NOV16	B	1	2	4	1	5	1	14
14	3	NOV16	B	1	2	4	1	5	1	14
15	1	NOV16	B	1	3	3	1	3	1	12
15	2	NOV16	B	1	2	4	1	5	1	14
15	3	NOV16	B	1	3	4	2	5	1	16
16	1	NOV16	B	1	3	3	1	4	1	13
16	2	NOV16	B	1	3	3	1	4	1	13
16	3	NOV16	B	1	3	3	1	3	1	12
17	1	NOV16	B	1	3	3	2	4	1	14
17	2	NOV16	B	1	3	3	3	4	1	15
17	3	NOV16	B	1	3	3	1	4	1	13
18	1	NOV16	B	2	2	4	4	4	1	17
18	2	NOV16	B	2	3	4	4	4	1	18
18	3	NOV16	B	1	3	4	2	4	1	15
1	1	JUN17	A	1	3	2	2	5	1	14
1	2	JUN17	A	1	3	3	1	5	1	14
1	3	JUN17	A	1	3	2	1	5	1	13
2	1	JUN17	A	1	3	2	1	4	1	12
2	2	JUN17	A	1	2	2	1	4	1	11
2	3	JUN17	A	1	3	2	1	4	1	12
3	1	JUN17	A	1	3	2	1	3	1	11
3	2	JUN17	A	1	2	2	1	4	1	11
3	3	JUN17	A	1	2	3	1	5	1	13
4	1	JUN17	B	1	3	3	1	4	1	13
4	2	JUN17	B	1	2	3	1	4	1	12
4	3	JUN17	B	1	4	2	2	4	1	14
5	1	JUN17	B	1	3	2	1	3	1	11
5	2	JUN17	B	1	2	3	1	4	1	12
5	3	JUN17	B	1	3	3	1	5	1	14
6	1	JUN17	B	1	3	3	1	4	1	13
6	2	JUN17	B	1	3	2	1	4	1	12
6	3	JUN17	B	1	4	3	1	5	1	15
7	1	JUN17	A	1	3	2	1	4	1	12
7	2	JUN17	A	1	2	2	1	4	1	11
7	3	JUN17	A	1	2	2	1	4	1	11
8	1	JUN17	A	1	3	2	1	3	1	11
8	2	JUN17	A	1	3	2	1	4	1	12
8	3	JUN17	A	1	3	2	1	3	1	11
9	1	JUN17	A	1	2	2	1	4	1	11
9	2	JUN17	A	1	2	2	1	3	1	10
9	3	JUN17	A	1	2	3	1	5	1	13
10	1	JUN17	C	1	3	2	2	4	1	13
10	2	JUN17	C	1	3	2	2	3	1	12
10	3	JUN17	C	1	3	3	2	5	1	15
11	1	JUN17	C	1	3	3	1	4	1	13
11	2	JUN17	C	1	2	3	1	4	1	12
11	3	JUN17	C	1	2	3	2	3	1	12
12	1	JUN17	C	1	3	3	1	3	1	12
12	2	JUN17	C	1	3	2	1	3	1	11
12	3	JUN17	C	1	3	2	1	3	1	11
13	1	JUN17	C	1	3	2	1	3	1	11
13	2	JUN17	C	1	3	2	1	4	1	12
13	3	JUN17	C	1	3	3	1	4	1	13
14	1	JUN17	C	1	3	2	2	5	1	14
14	2	JUN17	C	1	4	2	3	3	1	14
14	3	JUN17	C	1	2	2	2	3	1	11
15	1	JUN17	C	2	3	2	3	4	1	15
15	2	JUN17	C	2	3	2	1	3	1	12
15	3	JUN17	C	2	2	2	1	4	1	12
16	1	JUN17	B	1	3	2	1	3	1	11
16	2	JUN17	B	1	1	3	1	5	1	12
16	3	JUN17	B	1	1	3	3	5	1	14
17	1	JUN17	B	1	3	3	1	3	1	12
17	2	JUN17	B	1	2	3	1	3	1	11
17	3	JUN17	B	1	3	3	2	5	1	15
18	1	JUN17	B	1	2	2	1	3	1	10
18	2	JUN17	B	1	3	3	1	4	1	13
18	3	JUN17	B	1	3	3	3	5	1	16
1	1	NOV17	A	1	2	2	1	5	1	12
1	2	NOV17	A	1	3	2	1	4	1	12
1	3	NOV17	A	1	2	3	1	5	1	13
2	1	NOV17	A	1	3	2	1	4	1	12
2	2	NOV17	A	1	3	2	1	5	1	13
2	3	NOV17	A	1	2	2	1	5	1	12
3	1	NOV17	A	1	2	3	2	5	1	14
3	2	NOV17	A	1	3	3	1	5	1	14
3	3	NOV17	A	1	2	2	1	4	1	11
4	1	NOV17	B	1	3	2	2	4	1	13
4	2	NOV17	B	1	2	3	2	4	1	13
4	3	NOV17	B	1	3	2	3	4	1	14
5	1	NOV17	B	2	2	2	1	3	1	11
5	2	NOV17	B	2	3	2	3	4	1	15
5	3	NOV17	B	2	3	3	3	5	1	17
6	1	NOV17	B	1	2	3	1	3	1	11
6	2	NOV17	B	2	3	3	3	5	1	17
6	3	NOV17	B	2	3	4	1	5	1	16
7	1	NOV17	B	1	3	2	2	5	1	14
7	2	NOV17	B	1	3	2	1	5	1	13
7	3	NOV17	B	1	3	2	1	4	1	12
8	1	NOV17	B	1	2	2	2	3	1	11
8	2	NOV17	B	1	3	2	1	3	1	11
8	3	NOV17	B	2	4	2	1	4	1	14
9	1	NOV17	B	1	3	2	1	4	1	12
9	2	NOV17	B	2	2	2	1	5	1	13
9	3	NOV17	B	1	2	3	1	5	1	13
10	1	NOV17	C	1	3	2	1	5	1	13
10	2	NOV17	C	1	2	3	1	4	1	12
10	3	NOV17	C	1	1	3	1	5	1	12
11	1	NOV17	C	2	2	2	1	3	1	11
11	2	NOV17	C	1	3	2	1	3	1	11
11	3	NOV17	C	1	3	3	1	4	1	13
12	1	NOV17	C	2	3	2	2	2	1	12
12	2	NOV17	C	1	3	3	1	4	1	13
12	3	NOV17	C	1	3	3	1	4	1	13
13	1	NOV17	C	1	3	2	1	4	1	12
13	2	NOV17	C	1	4	2	1	4	1	13
13	3	NOV17	C	1	3	2	1	4	1	12
14	1	NOV17	C	1	2	2	1	4	1	11
14	2	NOV17	C	1	2	1	2	4	1	11
14	3	NOV17	C	2	2	2	3	3	1	13
15	1	NOV17	C	2	3	1	2	4	1	13
15	2	NOV17	C	2	3	2	1	4	1	13
15	3	NOV17	C	2	3	3	1	5	1	15
16	1	NOV17	A	1	2	1	1	4	1	10
16	2	NOV17	A	1	2	1	1	3	1	9
16	3	NOV17	A	1	2	1	1	4	1	10
17	1	NOV17	A	1	2	2	1	4	1	11
17	2	NOV17	A	1	3	2	1	5	1	13
17	3	NOV17	A	1	3	1	1	5	1	12
18	1	NOV17	A	1	2	1	1	3	1	9
18	2	NOV17	A	1	2	2	1	5	1	12
18	3	NOV17	A	1	3	1	1	4	1	11

## Sheet: Invertebrates
Period	JUN16	JUN16	JUN16	JUN16	JUN16	JUN16	JUN16	JUN16	JUN16	JUN16	JUN16	JUN16	JUN16	JUN16	JUN16	JUN16	JUN16	JUN16	JUN16	JUN16	JUN16	JUN16	JUN16	JUN16	JUN16	JUN16	JUN16	JUN16	JUN16	JUN16	JUN16	JUN16	JUN16	JUN16	JUN16	JUN16	JUN16	JUN16	JUN16	JUN16	JUN16	JUN16	JUN16	JUN16	JUN16	JUN16	JUN16	JUN16	JUN16
Zone	A	A	A	A	A	A	A	A	A	A	A	A	A	A	A	A	A	A	B	B	B	B	B	B	B	B	B	B	B	B	B	B	B	B	B	B	C	C	C	C	C	C	C	C	C	C	C	C	C
Transect	T1	T1	T1	T2	T2	T2	T3	T3	T3	T4	T4	T4	T5	T5	T5	T6	T6	T6	T1	T1	T1	T2	T2	T2	T3	T3	T3	T4	T4	T4	T5	T5	T5	T6	T6	T6	T1	T1	T1	T2	T2	T2	T3	T3	T3	T4	T4	T4	T5
Quadrat	C1	C2	C3	C1	C2	C3	C1	C2	C3	C1	C2	C3	C1	C2	C3	C1	C2	C3	C1	C2	C3	C1	C2	C3	C1	C2	C3	C1	C2	C3	C1	C2	C3	C1	C2	C3	C1	C2	C3	C1	C2	C3	C1	C2	C3	C1	C2	C3	C1
Actinostella flosculifera	0	0	0	0		0	0			0	0	0	0	0	0	0		0	0	0	0	0	0	0	0		0	0		0	0	0	0	0	0	0		0	0	0	0	0	0	0	0	0	0		0
Alpheus armatus	0	0	0	0		0	0			0	0	0	0	0	0	0		0	0	0	0	0	0	0	0		0	0		0	0	0	0	0	0	0		0	0	0	0	0	0	0	0	0	0		0
Anemonia sargassensis	0	0	0	0		0	0			0	0	0	0	0	0	0		0	0	0	0	0	0	0	0		0	0		0	0	0	0	0	0	0		0	0	0	0	0	0	0	0	0	0		0
Arca zebra	0	0	0	0		0	0			0	0	0	0	0	0	0		0	0	0	0	0	0	0	0		0	0		0	0	0	0	0	0	0		0	0	0	0	0	0	0	0	0	0		0
Bartholomea annulata	0	0	0	0		0	0			0	0	0	0	0	0	0		0	0	0	0	0	0	0	0		0	0		0	0	0	0	0	0	0		0	0	0	0	0	0	0	0	0	0		0
Calcinus tibicen	0	0	0	0		0	0			0	0	0	0	0	0	0		0	0	0	0	0	0	0	0		0	0		0	0	0	0	0	0	0		0	0	0	0	0	0	0	0	0	0		0
Calliostoma sp.	0	0	0	0		0	0			0	0	0	0	0	0	0		0	0	0	0	0	0	0	0		0	0		0	0	0	0	0	0	0		0	0	0	0	0	0	0	0	0	0		0
Caribachlamys pellucens	0	0	0	0		0	0			0	0	0	0	0	0	0		0	0	0	0	0	0	0	0		0	0		0	0	0	0	0	0	0		0	0	0	0	0	0	0	0	0	0		0
Cerithium litteratum	0	0	0	0		0	0			0	0	0	0	0	1	0		0	0	0	0	1	0	1	2		3	0		5	0	1	1	1	0	0		0	0	0	0	0	1	0	0	0	0		0
Cerithium sp.	0	0	0	0		0	0			0	0	0	0	0	0	0		0	0	0	0	0	0	0	0		0	0		0	0	0	0	0	0	0		0	0	0	0	0	0	0	0	0	0		0
Cittarium pica	0	0	0	0		0	0			0	0	0	0	0	0	0		0	0	0	0	0	0	0	0		0	0		0	0	0	0	0	0	0		0	0	0	0	0	0	0	0	0	0		0
Clibanarius tricolor	0	0	0	0		0	0			0	0	0	0	0	0	0		0	0	0	0	0	0	0	0		0	0		0	0	0	0	0	0	0		0	0	0	0	0	0	0	0	0	0		0
Clypeaster subdepressus	0	0	0	0		0	0			0	0	0	0	0	0	0		0	0	0	0	0	0	0	0		0	0		0	0	0	0	0	0	0		0	0	0	0	0	0	0	0	0	0		0
Condylactis gigantea	0	0	0	0		0	0			0	0	0	0	0	0	0		0	0	0	0	0	0	0	0		0	0		0	0	0	0	0	0	0		0	0	0	0	0	0	0	0	0	0		0
Conussp.	0	0	0	0		0	0			0	0	0	0	0	0	0		0	0	0	0	0	0	0	0		0	0		0	0	0	0	0	0	0		0	0	0	0	0	0	0	0	0	0		0
Cypraea sp.	0	0	0	0		0	0			0	0	0	0	0	0	0		0	0	0	0	0	0	0	0		0	0		0	0	0	0	0	0	0		0	0	0	0	0	0	0	0	0	0		0
Dichocoenia stokesii	0	0	0	0		0	0			0	0	0	0	0	0	0		0	0	0	0	0	0	0	0		0	0		0	0	0	0	0	0	0		0	0	0	0	0	0	0	0	0	0		0
Diodora cayenensis	0	0	0	0		0	0			0	0	0	0	0	0	0		0	0	0	0	0	0	0	0		0	0		0	0	0	0	0	0	0		0	0	0	0	0	0	0	0	0	0		0
Diodora sp.	0	0	0	0		0	0			0	0	0	0	0	0	0		0	0	0	0	0	0	0	0		0	0		0	0	0	0	0	0	0		0	0	0	0	0	0	0	0	0	0		0
Echinometra viridis	0	0	0	0		0	0			0	0	0	0	0	0	0		0	0	0	0	0	0	0	0		0	0		0	0	0	0	0	0	0		0	0	0	0	0	0	0	0	0	0		0
Epialtus sp.	0	0	0	0		0	0			0	0	0	0	0	0	0		0	0	0	0	0	0	0	0		0	0		0	0	0	0	0	0	0		0	0	0	0	0	0	0	0	0	0		0
Eucidaris tribuloides	0	0	0	0		0	0			0	0	0	0	0	0	0		0	0	0	0	0	0	0	0		0	0		0	0	0	0	0	0	0		0	0	0	0	0	0	0	0	0	0		0
Eupolymnia crassicornis	3	0	1	0		0	0			0	0	0	0	0	0	0		0	0	0	0	0	0	0	0		0	0		0	0	0	0	0	1	0		0	0	1	0	0	0	0	0	0	4		5
Fissurella sp.	0	0	0	0		0	0			0	0	0	0	0	0	0		0	0	0	0	0	0	0	0		0	0		0	0	0	0	0	0	0		0	0	0	0	0	0	0	0	0	0		0
Hermodice carunculata	0	0	0	0		0	1			0	0	0	0	0	0	0		0	0	0	0	0	0	0	0		1	0		0	0	0	0	0	0	0		0	0	0	0	0	0	0	0	1	0		0
Holothuria sp.	0	0	0	0		0	0			0	0	0	0	0	0	0		0	0	0	0	0	0	0	0		0	0		0	0	0	0	0	0	0		0	0	0	0	0	0	0	0	0	0		0
Isarachnanthus nocturnus	0	0	0	0		0	0			0	0	0	0	0	0	0		0	0	0	0	0	0	0	0		0	0		0	0	0	0	0	0	0		0	0	0	0	0	0	0	0	0	0		0
Jujubinus sp.	0	0	0	0		0	0			0	0	0	0	0	0	0		0	0	0	0	0	0	0	0		0	0		0	0	0	0	0	0	0		0	0	0	0	0	0	0	0	0	0		0
Lithopoma phoebium	0	0	0	0		0	0			0	0	0	0	0	0	0		0	0	0	0	0	0	0	0		0	0		0	0	0	0	0	0	0		0	0	0	0	0	0	0	0	0	0		0
Lithopoma tectum	0	1	0	0		0	0			0	0	0	0	0	0	0		0	0	0	0	0	0	0	0		0	0		0	0	0	0	0	0	0		0	0	0	0	0	0	0	0	0	0		0
Littorina sp.	0	0	0	0		0	0			0	0	0	0	0	0	0		0	0	0	0	0	0	0	0		0	0		0	0	0	0	0	0	0		0	0	0	0	0	0	0	0	0	0		0
Lobatus gigas	0	0	0	0		0	0			0	0	0	0	0	0	0		0	0	0	0	0	0	0	0		0	0		0	0	0	0	0	0	0		0	0	0	0	0	0	0	0	0	0		0
Lobatus raninus	0	0	0	0		0	0			0	0	0	0	0	0	0		0	0	0	0	0	0	0	0		0	0		0	0	0	0	0	0	0		0	0	0	0	0	0	0	0	0	0		0
Loimia medusa	0	0	0	0		0	0			0	0	0	0	0	0	0		0	0	0	0	0	0	0	0		0	0		0	0	0	0	0	0	0		0	0	0	0	0	0	0	0	0	0		0
Lytechinus variegatus	0	0	0	0		0	0			0	0	0	0	0	0	0		0	0	0	0	0	0	0	0		0	0		0	0	0	0	0	0	0		0	0	0	0	0	0	0	0	0	0		0
Macrocoeloma trispinosum	0	0	0	0		0	0			0	0	0	0	0	0	0		0	0	0	0	0	0	0	0		0	0		0	0	0	0	0	0	0		0	0	0	0	0	0	0	0	0	0		0
Meoma ventricosa	0	0	0	0		0	0			0	0	0	0	0	0	0		0	0	0	0	0	0	0	0		0	0		0	0	0	0	0	0	0		0	0	0	0	0	0	0	0	0	0		0
Mithraculus coryphe	0	1	1	0		0	0			0	1	0	0	0	0	0		0	0	0	0	0	0	0	0		0	0		0	0	0	0	0	0	0		0	0	0	0	0	0	0	0	0	0		0
Mithraculus forceps	0	1	0	0		0	0			0	0	0	0	0	0	0		0	0	0	0	0	0	0	0		0	0		0	0	0	0	0	0	0		0	0	0	0	0	0	0	0	0	0		0
Mithraculus sculptus	0	0	0	0		0	0			0	0	0	0	0	0	0		0	0	0	0	0	0	0	0		0	0		0	0	0	0	0	0	0		1	0	0	0	0	0	0	0	0	0		0
Mithrax sp.	0	0	0	0		0	0			0	0	0	0	0	0	0		0	0	0	0	0	0	0	0		0	0		0	0	0	0	0	0	0		0	0	0	0	0	0	0	0	0	0		0
Modulus modulus	0	0	0	0		0	0			0	0	0	0	0	0	0		0	0	0	0	0	0	0	0		0	0		0	0	0	0	0	0	0		0	0	0	0	0	0	0	0	0	0		0
Neogonodactylus curacaoensis	0	0	0	0		0	0			0	0	0	0	0	0	0		0	0	0	0	0	0	0	0		0	0		0	0	0	1	0	0	0		0	0	0	0	0	0	0	0	0	0		0
Neogonodactylus oerstedii	0	0	0	0		0	0			0	0	0	0	0	0	0		0	0	0	0	0	0	0	0		0	0		0	0	0	0	1	0	0		0	0	0	0	0	0	0	0	0	0		0
Omalacantha bicornuta	0	0	0	0		0	0			0	0	0	0	0	0	0		0	0	0	0	0	0	0	0		0	0		0	0	0	0	0	0	0		0	0	0	0	0	0	0	0	0	0		0
Ophiocoma echinata	0	0	0	0		0	0			0	0	0	0	0	0	0		0	0	0	0	0	0	0	0		0	0		0	0	0	0	0	0	0		0	0	0	0	0	0	0	0	0	0		0
Ophiocoma sp. 1	0	0	0	0		0	0			0	0	0	0	0	0	0		0	0	0	0	0	0	0	0		0	0		0	0	0	0	0	0	0		0	0	0	0	0	0	0	0	0	0		0
Ophiocoma sp. 2	0	0	0	0		0	0			0	0	0	0	0	0	0		0	0	0	0	0	0	0	0		0	0		0	0	0	0	0	0	0		0	0	0	0	0	0	0	0	0	0		0
Ophioderma appressa	1	0	0	0		0	0			0	3	1	0	0	0	0		0	1	1	0	0	1	0	0		0	0		0	1	0	0	1	0	1		0	0	0	0	0	0	0	0	0	0		0
Ophioderma rubicunda	0	0	0	0		0	0			0	0	0	0	0	0	0		0	0	0	0	0	0	0	0		0	0		0	0	0	0	0	0	0		0	0	0	0	0	0	0	0	0	0		0
Ophioderma sp.	0	0	0	0		0	0			0	0	0	0	0	0	0		0	0	0	0	0	0	0	0		0	0		0	0	0	0	0	0	0		0	0	0	0	0	0	0	0	0	0		0
Ophionereis sp.	0	0	0	0		0	0			0	0	0	0	0	0	0		0	0	0	0	0	0	0	0		0	0		0	0	0	0	0	0	0		0	0	0	0	0	0	0	0	0	0		0
Ophiothrix (Acanthophiothrix) suensoni	0	0	0	0		0	0			0	0	0	0	0	0	0		0	0	0	0	0	0	0	0		0	0		0	0	0	0	0	0	0		0	0	0	0	0	0	0	0	0	0		0
Oreaster reticulatus	0	0	0	0		0	0			0	0	0	0	0	0	0		0	0	0	0	0	0	0	0		1	0		0	0	0	0	0	0	0		0	0	0	0	0	0	1	0	0	0		0
Paguristes anomalus	0	0	0	0		0	0			0	0	0	0	0	0	0		0	0	0	0	0	0	0	0		0	0		0	0	0	0	0	0	0		0	0	0	0	0	0	0	0	0	0		0
Paguristes puncticeps	0	0	0	0		0	0			0	0	0	0	0	0	0		0	0	0	0	0	0	0	0		0	0		0	0	0	0	0	0	0		0	0	0	0	0	0	0	0	0	0		0
Paguristes sp.	0	0	0	0		0	0			0	0	0	0	0	0	0		0	0	0	0	0	0	0	0		0	0		0	0	0	0	0	0	0		0	0	0	0	0	0	0	0	0	0		0
Pagurus annulipes	0	0	0	0		0	0			0	0	0	0	0	0	0		0	0	0	0	0	0	0	0		0	0		0	0	0	0	0	0	0		0	0	0	0	0	0	0	0	0	0		0
Pagurus brevidactylus	0	2	0	1		1	0			2	0	0	1	0	0	0		0	0	0	0	0	0	1	0		2	2		1	0	1	0	0	0	0		0	1	3	0	1	2	1	4	0	0		0
Pagurus sp.	0	0	0	0		0	0			0	0	0	0	0	0	0		0	0	0	0	0	0	0	0		0	0		0	0	0	0	0	0	0		0	0	0	0	0	0	0	0	0	0		0
Panulirus argus	0	0	0	0		0	0			0	0	0	0	0	0	0		0	0	0	0	0	0	0	0		0	0		0	0	0	0	0	0	0		0	0	0	0	0	0	0	0	0	0		0
Phimochirus holthuisi	0	0	0	0		0	0			0	0	0	0	0	0	0		0	0	0	0	0	0	0	0		0	0		0	0	0	0	0	0	0		0	0	0	0	0	0	0	0	0	0		0
Pinna carnea	0	0	0	0		0	0			0	0	0	0	0	0	0		0	0	0	0	0	0	0	0		0	0		0	0	0	0	0	0	0		0	0	0	0	0	0	0	0	0	0		0
Pitho lherminieri	0	0	0	0		0	0			3	1	0	0	1	0	2		3	0	0	1	2	0	0	1		0	2		0	0	0	0	0	0	0		0	0	0	1	0	1	0	0	0	0		0
Pitho mirabilis	0	0	0	0		0	0			0	0	0	0	0	0	0		0	0	0	0	0	0	0	0		0	0		0	0	0	0	0	0	0		0	0	0	0	0	0	0	0	0	0		0
Pomatostegus stellatus	0	0	0	0		0	0			0	0	0	0	0	0	0		0	0	0	0	0	0	0	0		0	0		0	0	0	0	0	0	0		0	0	0	0	0	0	0	0	0	0		0
Portunus sp.	0	0	0	0		0	0			0	0	0	0	0	0	0		0	0	0	0	0	0	0	0		0	0		0	0	0	0	0	0	0		0	1	0	0	0	0	0	0	0	0		0
Prunum pruinosum	0	0	0	0		0	0			0	0	0	0	0	0	0		0	0	0	0	0	0	0	0		0	0		0	0	0	0	0	0	0		0	0	0	0	0	0	0	0	0	0		0
Pseudosquilla ciliata	0	0	0	0		0	0			0	0	0	0	0	0	0		0	0	0	0	0	0	0	0		0	0		0	0	0	0	0	0	0		0	0	0	0	0	0	0	0	0	0		0
Ricordea florida	0	0	0	0		0	0			0	0	0	0	0	0	0		0	0	0	0	0	0	0	0		0	0		0	0	0	0	0	0	0		0	0	0	0	0	0	0	0	0	0		0
Scyllarides aequinoctialis	0	0	0	0		0	0			0	0	0	0	0	0	0		0	0	0	0	0	0	0	0		0	0		0	0	0	0	0	0	0		0	0	0	0	0	0	0	0	0	0		0
Smaragdia viridis	0	0	0	0		0	0			0	0	0	0	0	0	0		0	0	0	0	0	0	0	0		0	0		0	0	0	0	0	0	0		0	0	0	0	0	0	0	0	0	0		0
Spirobranchus giganteus	0	0	0	0		0	0			0	0	0	0	0	0	0		0	0	0	0	0	0	0	0		0	0		0	0	0	0	0	0	0		0	0	0	0	0	0	0	0	0	0		0
Stenopus hispidus	0	0	0	0		0	0			0	0	0	0	0	0	0		0	0	0	0	0	0	0	0		0	0		0	0	0	0	0	0	0		0	0	0	0	0	0	0	0	0	0		1
Stenorhynchus seticornis	0	0	0	0		0	0			0	0	0	0	0	0	0		0	0	0	0	0	0	0	0		0	0		0	0	0	0	0	0	0		0	0	0	0	0	0	0	0	0	0		1
Strombus sp.	0	0	0	0		0	0			0	0	0	0	0	0	0		0	0	0	0	0	0	0	0		0	0		0	0	0	0	0	0	0		0	0	0	0	0	0	0	0	0	0		0
Tegula fasciata	0	0	0	0		0	0			0	0	0	0	0	0	0		0	0	0	0	0	0	0	0		0	0		0	0	0	0	0	0	0		0	0	0	0	0	0	0	0	0	0		0
Teleophrys ruber	0	0	0	0		0	0			0	0	0	0	0	0	0		0	0	0	0	0	0	0	0		0	0		0	0	0	0	0	0	0		0	0	0	0	0	0	0	0	0	0		0
Tripneustes ventricosus	0	0	0	0		0	0			0	0	0	0	0	0	0		0	0	0	0	0	0	0	0		0	0		0	0	0	0	0	0	0		0	0	0	0	0	0	0	0	0	0		0
UI Anemone	0	0	0	0		0	0			0	0	0	0	0	0	0		0	0	0	0	0	0	0	0		0	0		0	0	1	0	0	0	1		0	0	0	0	0	0	0	0	0	0		0
UI Bivalve	0	0	0	0		0	0			0	0	0	0	0	0	0		0	2	0	0	0	0	0	0		0	0		0	0	0	0	0	0	0		0	0	0	0	0	0	0	0	0	0		0
UI Diogenid	0	0	0	0		0	0			0	0	0	0	0	0	0		0	0	0	0	0	0	0	0		0	0		0	0	0	0	0	0	0		0	0	0	0	0	0	0	0	0	0		0
UI Gastropod 1	0	0	0	0		0	0			0	0	0	0	0	0	0		0	0	0	0	0	0	0	0		0	0		0	0	0	0	0	0	0		0	0	0	0	0	0	0	0	0	0		0
UI Gastropod 2	0	0	0	0		0	0			0	0	0	0	0	0	0		0	0	0	0	0	0	0	0		0	0		0	0	0	0	0	0	0		0	0	0	0	0	0	0	0	0	0		0
UI Gastropod 3	0	0	0	0		0	0			0	0	0	0	0	0	0		0	0	0	0	0	0	0	0		0	0		0	0	0	0	0	0	0		0	0	0	0	0	0	0	0	0	0		0
UI Grapsid	0	0	0	0		0	0			0	0	0	0	0	0	0		0	0	0	0	0	0	0	0		0	0		0	0	0	0	0	0	0		0	0	0	0	0	0	0	0	0	0		0
UI Lepetellid	0	0	0	0		0	0			0	0	0	0	0	0	0		0	0	0	0	0	0	0	0		0	0		0	0	0	0	0	0	0		0	0	0	0	0	0	0	0	0	0		0
UI Nudibranch	0	0	0	0		0	0			0	0	0	0	0	0	0		0	0	0	0	0	0	0	0		0	0		0	0	0	0	0	0	0		0	0	0	0	0	0	0	0	0	0		0
UI Ophiurid 1	0	0	0	0		0	0			0	0	0	0	0	0	0		0	0	0	0	0	0	0	0		0	0		0	0	0	0	0	0	0		0	0	0	0	0	0	0	0	0	0		0
UI Ophiurid 2	0	0	0	0		0	0			0	0	0	0	0	0	0		0	0	0	0	0	0	0	0		0	0		0	0	0	0	0	0	0		0	0	0	0	0	0	0	0	0	0		0
UI Ophiurid 3	0	0	0	0		0	0			0	0	0	0	0	0	0		0	0	0	0	0	0	0	0		0	0		0	0	0	0	0	0	0		0	0	0	0	0	0	0	0	0	0		0
UI Stomatopod	0	0	0	0		0	0			0	0	0	0	0	0	0		0	0	0	0	0	0	0	0		0	0		0	0	0	0	0	0	0		0	0	0	0	0	0	0	0	0	0		0
UI Xanthoid 1	0	0	0	0		0	0			0	0	0	0	0	0	0		0	0	0	0	0	0	0	0		0	0		0	0	0	0	0	0	0		0	0	0	0	0	0	0	0	0	0		0
UI Xanthoid 2	0	0	0	0		0	0			0	0	0	0	0	0	0		0	0	0	0	0	0	0	0		0	0		0	0	0	0	0	0	0		0	0	0	0	0	0	0	0	0	0		0
UI Xanthoid 3	0	0	0	0		0	0			0	0	0	0	0	0	0		0	0	0	0	0	0	0	0		0	0		0	0	0	0	0	0	0		0	0	0	0	0	0	0	0	0	0		0
Vasum muricatum	0	0	0	0		0	0			0	0	0	0	0	0	0		0	0	0	0	0	0	0	0		0	0		0	0	0	0	0	0	0		0	0	0	0	0	0	0	0	0	0		0
[truncated: 167 more columns]

## Sheet: Lobsters
Period	Zone	Sex	Carapace length (mm)	PaV1 clinical	PaV1 PCR
JUN16	A	M	21	0	0
JUN16	A	M	23	0	0
JUN16	A	M	24.4	0	0
JUN16	A	H	26.8	0	0
JUN16	A	H	27.3	0	0
JUN16	A	M	30.5	0	0
JUN16	A	M	33.5	0	0
JUN16	A	H	34.3	0	0
JUN16	A	M	34.3	0	0
JUN16	A	H	38.6	0	0
JUN16	A	H	40.5	0	0
JUN16	A	H	44	0	0
JUN16	A	M	44.5	0	0
JUN16	A	M	52	0	0
JUN16	A	H	60.5	0	0
JUN16	A	M	61.7	0	0
JUN16	B	H	23	0	0
JUN16	B	H	24.6	0	0
JUN16	B	M	25	0	0
JUN16	B	M	25.4	0	0
JUN16	B	M	25.4	0	0
JUN16	B	H	25.8	0	0
JUN16	B	M	26.5	0	0
JUN16	B	H	27.4	0	0
JUN16	B	M	27.6	0	0
JUN16	B	M	27.8	0	0
JUN16	B	M	28	0	0
JUN16	B	M	28.3	0	0
JUN16	B	M	28.6	0	0
JUN16	B	H	29	0	0
JUN16	B	M	30.2	0	0
JUN16	B	M	30.5	0	0
JUN16	B	H	30.7	0	0
JUN16	B	H	30.7	0	0
JUN16	B	M	31	0	0
JUN16	B	M	31.4	0	0
JUN16	B	M	32.7	0	0
JUN16	B	M	33	0	0
JUN16	B	H	33	0	0
JUN16	B	H	33.7	0	0
JUN16	B	H	33.7	0	0
JUN16	B	H	35.5	0	0
JUN16	B	H	36	0	0
JUN16	B	M	36.8	0	0
JUN16	B	H	40.8	0	0
JUN16	B	H	43.7	0	0
JUN16	B	H	44.8	0	0
JUN16	C	H	26.8	0	0
JUN16	C	M	27.3	0	0
JUN16	C	M	29.4	0	0
JUN16	C	M	30.6	0	0
JUN16	C	M	31.4	0	0
JUN16	C	M	32.9	0	0
JUN16	C	H	38.2	0	0
JUN16	C	H	38.4	0	0
JUN16	C	M	40.3	0	0
JUN16	C	M	42.2	0	0
JUN16	C	M	44	0	0
JUN16	C	M	45.4	0	0
JUN16	C	H	49.6	0	0
JUN16	C	H	52.4	0	0
JUN16	C	H	53.9	0	0
JUN16	C	M	61	0	0
JUN16	C	M	61.3	0	0
JUN16	C	H	61.7	0	0
JUN16	C	H	67.3	0	0
JUN16	C	H	73	0	0
JUN16	A	M	12.4	1	1
JUN16	A	M	18	1	1
JUN16	A	H	18.5	1	1
JUN16	A	H	26.7	1	1
JUN16	A	M	28.6	0	1
JUN16	A	H	28.6	0	1
JUN16	A	H	29	0	1
JUN16	A	H	29.3	0	1
JUN16	A	H	38	1	1
JUN16	A	H	38.2	1	1
JUN16	A	M	40	1	1
JUN16	A	M	41.4	0	1
JUN16	A	M	46	1	1
JUN16	B	H	19.5	1	1
JUN16	B	H	22.7	1	1
JUN16	B	M	23	1	1
JUN16	B	M	26	0	1
JUN16	B	H	27	0	1
JUN16	B	H	27.2	1	1
JUN16	B	M	27.6	0	1
JUN16	B	M	30.4	1	1
JUN16	B	H	30.8	1	1
JUN16	B	M	31	0	1
JUN16	B	M	32	0	1
JUN16	B	H	32.3	0	1
JUN16	B	H	33	1	1
JUN16	B	M	35	1	1
JUN16	B	H	40	0	1
JUN16	C	H	25.3	0	1
JUN16	C	H	27	1	1
JUN16	C	H	28.3	1	1
JUN16	C	M	30.4	0	1
JUN16	C	M	32	1	1
JUN16	C	M	37.2	0	1
JUN16	C	M	40.2	1	1
JUN16	C	M	44.7	0	1
JUN16	C	M	47.2	0	1
NOV16	A	M	12.2	0	0
NOV16	A	H	12.3	0	0
NOV16	A	H	12.5	0	1
NOV16	A	M	13	0	1
NOV16	A	M	13.6	0	0
NOV16	A	M	13.7	0	1
NOV16	A	M	13.7	0	0
NOV16	A	H	14	1	1
NOV16	A	H	14.1	0	0
NOV16	A	H	14.5	1	1
NOV16	A	H	14.5	1	1
NOV16	A	M	15	0	1
NOV16	A	M	15	0	1
NOV16	A	H	15	0	0
NOV16	A	H	15	1	1
NOV16	A	M	15.3	0	0
NOV16	A	M	15.3	0	0
NOV16	A	M	15.4	0	0
NOV16	A	M	15.4	0	0
NOV16	A	M	15.5	0	0
NOV16	A	M	15.5	1	1
NOV16	A	M	15.6	0	1
NOV16	A	M	15.6	1	1
NOV16	A	H	15.9	0	0
NOV16	A	H	16	0	0
NOV16	A	M	17.2	0	0
NOV16	A	H	17.4	0	0
NOV16	A	M	17.4	0	0
NOV16	A	M	17.5	1	1
NOV16	A	H	17.6	0	0
NOV16	A	M	18.3	0	0
NOV16	A	M	18.3	0	0
NOV16	A	H	18.3	1	1
NOV16	A	M	18.5	0	0
NOV16	A	M	18.6	0	0
NOV16	A	M	19	0	0
NOV16	A	M	19	0	0
NOV16	A	M	19	0	0
NOV16	A	M	19.2	0	0
NOV16	A	M	19.2	0	0
NOV16	A	H	19.5	0	0
NOV16	A	M	19.6	1	1
NOV16	A	H	21	0	0
NOV16	A	H	21.2	0	1
NOV16	A	H	22.6	0	0
NOV16	A	M	22.7	0	0
NOV16	A	M	23	0	0
NOV16	A	H	23	0	0
NOV16	A	H	23.2	0	0
NOV16	A	M	23.3	0	0
NOV16	A	H	25.1	0	1
NOV16	A	H	26.3	0	0
NOV16	A	H	26.6	0	0
NOV16	A	M	27	0	0
NOV16	A	M	27.5	0	0
NOV16	A	H	28	0	0
NOV16	A	H	28.6	0	1
NOV16	A	H	29	0	0
NOV16	A	M	29.2	0	0
NOV16	A	H	29.7	0	0
NOV16	A	H	30	0	0
NOV16	A	H	30.3	0	0
NOV16	A	M	30.7	0	0
NOV16	A	H	32.6	0	0
NOV16	A	H	32.7	1	1
NOV16	A	M	33.1	0	0
NOV16	A	H	33.4	0	0
NOV16	A	H	34.2	0	0
NOV16	A	M	35	0	0
NOV16	A	M	36.3	1	1
NOV16	A	M	36.4	0	1
NOV16	A	H	36.4	0	0
NOV16	A	M	37.8	0	1
NOV16	A	M	38.3	0	0
NOV16	A	M	39.1	1	1
NOV16	A	M	39.7	0	0
NOV16	A	H	41	0	0
NOV16	A	M	41.4	0	0
NOV16	A	M	42.4	0	0
NOV16	A	M	42.8	0	0
NOV16	A	M	43.1	0	0
NOV16	A	M	44	0	0
NOV16	A	H	44.1	0	0
NOV16	A	M	45	1	1
NOV16	A	M	45.6	0	0
NOV16	A	H	47	1	1
NOV16	A	H	47.9	0	0
NOV16	A	M	50.2	0	0
NOV16	A	H	51.1	0	0
NOV16	A	M	52	0	0
NOV16	A	M	58.3	0	0
NOV16	B	H	13.2	0	1
NOV16	B	M	13.5	0	0
NOV16	B	M	13.7	0	1
NOV16	B	H	13.7	0	0
NOV16	B	M	14	0	0
NOV16	B	H	14.3	0	0
NOV16	B	H	14.4	0	0
NOV16	B	M	14.7	0	1
NOV16	B	M	15	1	1
NOV16	B	M	15.1	0	0
NOV16	B	H	15.5	1	1
NOV16	B	H	15.9	0	0
NOV16	B	H	16	0	0
NOV16	B	M	16.1	0	0
NOV16	B	H	16.5	0	0
NOV16	B	H	16.6	0	0
NOV16	B	M	17	0	0
NOV16	B	M	17.1	1	1
NOV16	B	H	17.3	0	0
NOV16	B	H	17.4	0	1
NOV16	B	M	17.4	0	0
NOV16	B	H	18.3	1	1
NOV16	B	H	18.3	1	1
NOV16	B	M	18.6	0	0
NOV16	B	M	18.6	0	0
NOV16	B	M	18.8	0	1
NOV16	B	H	18.9	1	1
NOV16	B	H	19.3	0	0
NOV16	B	H	19.9	0	0
NOV16	B	H	20	0	0
NOV16	B	H	20	1	1
NOV16	B	M	20.4	0	0
NOV16	B	H	21.1	0	0
NOV16	B	H	21.4	1	1
NOV16	B	H	21.8	0	1
NOV16	B	M	21.9	0	0
NOV16	B	H	22	0	0
NOV16	B	M	22.4	0	0
NOV16	B	H	24.1	0	0
NOV16	B	M	24.8	1	1
NOV16	B	H	25.1	0	1
NOV16	B	H	25.3	0	0
NOV16	B	H	25.4	0	1
NOV16	B	H	25.8	0	0
NOV16	B	M	26.1	1	1
NOV16	B	M	26.4	0	0
NOV16	B	M	26.4	1	1
NOV16	B	H	27.3	0	0
NOV16	B	H	27.4	0	0
NOV16	B	M	27.7	0	0
NOV16	B	H	27.9	0	0
NOV16	B	M	28.6	0	0
NOV16	B	H	29	0	0
NOV16	B	H	29.2	0	1
NOV16	B	M	29.8	0	0
NOV16	B	H	30.2	0	0
NOV16	B	M	32.1	0	1
NOV16	B	M	32.7	0	1
NOV16	B	H	33.1	0	1
NOV16	B	H	33.1	0	0
NOV16	B	H	34	1	1
NOV16	B	M	34.1	0	0
NOV16	B	M	35.7	0	0
NOV16	B	H	36	0	1
NOV16	B	H	36.1	0	1
NOV16	B	M	38.3	1	1
NOV16	B	M	42	1	1
NOV16	B	H	43	0	0
NOV16	B	H	43.1	0	0
NOV16	B	M	43.3	0	0
NOV16	B	M	43.5	0	0
NOV16	B	M	45.4	0	0
NOV16	B	H	46.6	0	0
NOV16	B	H	47	0	0
NOV16	B	H	48.3	0	0
NOV16	B	H	49.3	0	0
NOV16	B	M	51.5	0	0
NOV16	C	U	9.7	0	0
NOV16	C	M	11	0	0
NOV16	C	H	12.7	0	0
NOV16	C	M	13.5	0	0
NOV16	C	H	14	0	0
NOV16	C	M	14.9	0	0
NOV16	C	M	15.3	0	0
NOV16	C	H	15.3	0	0
NOV16	C	M	16.6	0	0
NOV16	C	H	16.8	0	0
NOV16	C	H	16.8	0	0
NOV16	C	M	16.9	0	0
NOV16	C	H	17	1	1
NOV16	C	M	17.1	0	0
NOV16	C	H	17.4	0	0
NOV16	C	H	17.6	0	0
NOV16	C	M	17.9	0	0
NOV16	C	H	18	0	0
NOV16	C	M	18	0	0
NOV16	C	H	18	0	0
NOV16	C	H	18	0	0
NOV16	C	H	18	0	0
NOV16	C	M	18.8	0	0
NOV16	C	H	18.9	0	0
NOV16	C	H	19.3	0	0
NOV16	C	M	19.4	0	1
NOV16	C	H	19.5	1	1
NOV16	C	M	19.6	0	0
NOV16	C	M	19.7	0	0
NOV16	C	M	20.5	0	0
NOV16	C	M	20.7	1	1
NOV16	C	H	20.8	0	0
NOV16	C	H	21.2	0	0
NOV16	C	H	21.2	0	0
NOV16	C	H	21.9	0	0
NOV16	C	H	22	0	0
NOV16	C	H	22.4	0	0
NOV16	C	H	22.5	0	0
NOV16	C	M	22.7	1	1
NOV16	C	H	22.8	0	0
NOV16	C	H	22.8	0	0
NOV16	C	M	22.8	1	1
NOV16	C	H	23	0	0
NOV16	C	H	23.3	0	0
NOV16	C	H	23.4	0	0
NOV16	C	M	23.5	0	1
NOV16	C	M	23.5	0	0
NOV16	C	M	23.8	0	0
NOV16	C	H	23.9	0	0
NOV16	C	M	24	0	0
NOV16	C	H	24.1	0	0
NOV16	C	H	24.5	1	1
NOV16	C	H	24.7	1	1
NOV16	C	H	24.8	0	0
NOV16	C	M	25	0	1
NOV16	C	M	25.5	0	0
NOV16	C	H	25.5	1	1
NOV16	C	H	25.9	0	0
NOV16	C	M	26	0	0
NOV16	C	M	26.1	0	0
NOV16	C	M	26.1	0	0
NOV16	C	H	26.2	0	0
NOV16	C	M	26.4	0	0
NOV16	C	H	26.5	1	1
NOV16	C	M	26.8	0	0
NOV16	C	M	27.4	0	0
NOV16	C	H	27.5	0	0
NOV16	C	M	27.5	0	0
NOV16	C	M	27.5	0	0
NOV16	C	M	27.7	0	0
NOV16	C	H	27.8	0	0
NOV16	C	H	28	0	0
NOV16	C	M	28.3	0	0
NOV16	C	M	28.6	0	0
NOV16	C	M	28.7	1	1
NOV16	C	H	29	0	0
NOV16	C	H	30.5	1	1
NOV16	C	M	30.6	1	1
NOV16	C	H	31	0	0
NOV16	C	H	31.2	0	0
NOV16	C	M	31.4	0	1
NOV16	C	H	31.6	0	0
NOV16	C	H	31.8	0	0
NOV16	C	M	32	0	0
NOV16	C	H	32.5	0	0
NOV16	C	M	32.5	0	0
NOV16	C	H	32.6	0	0
NOV16	C	H	33	0	0
NOV16	C	M	33	0	0
NOV16	C	H	33	0	0
NOV16	C	M	33	1	1
NOV16	C	M	33.1	0	0
NOV16	C	M	33.6	1	1
NOV16	C	H	33.9	0	0
NOV16	C	M	33.9	0	0
NOV16	C	H	34	0	0
NOV16	C	M	35.9	0	1
NOV16	C	M	36	1	1
NOV16	C	M	36.5	0	0
NOV16	C	H	36.7	0	0
NOV16	C	M	37	0	0
NOV16	C	H	37.3	0	0
NOV16	C	H	37.7	0	0
NOV16	C	M	38	1	1
NOV16	C	H	38.4	0	0
NOV16	C	H	38.6	0	0
NOV16	C	H	39	0	0
NOV16	C	H	39	0	0
NOV16	C	M	39.2	0	0
NOV16	C	M	39.6	0	0
NOV16	C	H	40	0	0
NOV16	C	M	40.4	0	0
NOV16	C	M	40.6	0	0
NOV16	C	H	40.7	0	0
NOV16	C	H	41	0	0
NOV16	C	H	41.4	0	0
NOV16	C	M	41.7	0	1
NOV16	C	M	42.2	0	0
NOV16	C	M	42.7	0	0
NOV16	C	M	43.6	0	0
NOV16	C	H	43.7	0	0
NOV16	C	M	45	0	1
NOV16	C	M	45	0	0
NOV16	C	H	45.7	0	0
NOV16	C	H	46.9	0	1
NOV16	C	H	47	0	0
NOV16	C	M	47.4	0	0
NOV16	C	M	47.7	0	0
NOV16	C	M	49.6	0	0
NOV16	C	H	54.2	0	0
JUN16	A	M	11	0
JUN16	A	M	11	0
JUN16	A	M	11.8	0
JUN16	A	H	12	0
JUN16	A	M	12.2	0
JUN16	A	H	12.4	0
JUN16	A	M	13.4	0
JUN16	A	H	14.2	0
JUN16	A	M	16.5	0
JUN16	A	M	18.4	0
JUN16	A	H	19.3	0
JUN16	A	H	20	0
JUN16	A	M	21.3	0
JUN16	A	M	22	0
JUN16	B	M	12.3	0
JUN16	B	M	18	0
JUN16	B	H	21.3	0
JUN16	B	M	21.4	0
JUN16	B	H	21.7	0
JUN16	B	H	22	0
JUN16	C	M	17.2	0
JUN16	C	M	17.7	0
JUN16	C	M	20	0
JUN16	C	H	21.3	0
JUN16	C	M	21.3	0
JUN16	C	H	21.4	0
JUN17	A	U	10.6	1
JUN17	A	U	11.4	0
JUN17	A	U	11.6	0
JUN17	A	U	11.7	1
JUN17	A	M	13	0
JUN17	A	M	13	0
JUN17	A	M	13.4	0
JUN17	A	M	13.8	0
JUN17	A	M	14	0
JUN17	A	M	14	0
JUN17	A	M	14.2	0
JUN17	A	M	14.3	0
JUN17	A	M	15	0
JUN17	A	M	15	0
JUN17	A	M	15.2	0
JUN17	A	H	15.3	0
JUN17	A	H	16	0
JUN17	A	M	16.3	0
JUN17	A	M	17	0
JUN17	A	M	17	0
JUN17	A	H	17.4	0
JUN17	A	H	18	0
JUN17	A	M	18	0
JUN17	A	M	18.3	0
JUN17	A	M	18.4	0
JUN17	A	H	19.3	1
JUN17	A	H	19.4	0
JUN17	A	H	19.5	0
JUN17	A	M	20.1	0
JUN17	A	M	20.5	0
JUN17	A	H	21	1
JUN17	A	M	21.3	0
JUN17	A	H	21.3	1
JUN17	A	H	21.6	1
JUN17	A	M	21.7	0
JUN17	A	H	22	1
JUN17	A	M	22.3	0
JUN17	A	M	22.4	0
JUN17	A	H	23.2	0
JUN17	A	H	23.6	0
JUN17	A	H	24.2	0
JUN17	A	H	25.3	0
JUN17	A	M	25.6	0
JUN17	A	M	25.8	0
JUN17	A	H	27.3	0
JUN17	A	M	27.6	0
JUN17	A	M	27.6	1
JUN17	A	H	27.8	0
JUN17	A	M	28.2	0
JUN17	A	H	28.7	0
JUN17	A	M	29	0
JUN17	A	H	29	0
JUN17	A	H	29.6	0
JUN17	A	H	30	0
JUN17	A	H	30.4	0
JUN17	A	M	31	1
JUN17	A	M	31.5	0
JUN17	A	M	31.5	0
JUN17	A	H	32.5	0
JUN17	A	M	33	0
JUN17	A	M	33	0
JUN17	A	H	34.5	1
JUN17	A	M	35	0
JUN17	A	M	35.6	0
JUN17	A	H	36.4	1
JUN17	A	H	37	0
JUN17	A	M	37.3	1
JUN17	A	M	38.1	1
JUN17	A	M	41.7	0
JUN17	A	H	42.1	0
JUN17	A	H	44	0
JUN17	A	H	46.7	0
JUN17	A	H	48	0
JUN17	A	H	50.4	0
JUN17	A	M	51	0
JUN17	A	H	52.1	0
JUN17	A	M	52.7	0
JUN17	A	M	68.3	0
JUN17	B	U	9.2	0
JUN17	B	U	10.4	1
JUN17	B	U	11.4	0
JUN17	B	U	12.3	0
JUN17	B	M	13.5	0
JUN17	B	H	13.9	0
JUN17	B	M	14	0
JUN17	B	M	14.2	0
JUN17	B	M	15.4	1
JUN17	B	H	16	0
JUN17	B	H	16	0
JUN17	B	H	16.2	0
JUN17	B	M	16.5	0
JUN17	B	H	16.7	0
JUN17	B	M	16.8	0
JUN17	B	H	16.8	0
JUN17	B	M	17	0
JUN17	B	H	17	0
JUN17	B	M	18	0
JUN17	B	H	18.3	0
JUN17	B	M	18.4	0
JUN17	B	H	19.3	0
JUN17	B	M	19.3	1
JUN17	B	M	19.4	0
JUN17	B	H	19.4	0
JUN17	B	H	19.4	0
JUN17	B	H	19.5	1
JUN17	B	H	19.6	0
JUN17	B	H	19.7	0
JUN17	B	H	20	0
JUN17	B	M	20	0
JUN17	B	H	20	0
JUN17	B	M	20	0
JUN17	B	M	20.4	0
JUN17	B	M	20.5	0
JUN17	B	H	21.3	0
JUN17	B	M	21.4	0
JUN17	B	H	22	0
JUN17	B	H	22	1
JUN17	B	M	22.6	1
JUN17	B	M	22.7	0
JUN17	B	H	23	0
JUN17	B	H	23	0
JUN17	B	M	23.1	0
JUN17	B	M	23.2	0
JUN17	B	M	23.4	0
JUN17	B	H	23.4	1
JUN17	B	M	24	0
JUN17	B	H	24	0
JUN17	B	H	24	1
JUN17	B	M	24.4	0
JUN17	B	H	24.4	0
JUN17	B	M	25	1
JUN17	B	H	25.2	1
JUN17	B	M	25.4	0
JUN17	B	H	25.4	0
JUN17	B	H	25.5	0
JUN17	B	H	26	0
JUN17	B	H	26.2	0
JUN17	B	M	26.2	0
JUN17	B	H	26.2	0
JUN17	B	M	26.6	0
JUN17	B	M	26.7	0
JUN17	B	H	26.8	0
JUN17	B	H	27	1
JUN17	B	H	27.4	1
JUN17	B	H	27.6	0
JUN17	B	M	27.6	1
JUN17	B	H	28	0
JUN17	B	H	28	1
JUN17	B	H	28.5	0
JUN17	B	H	29.3	1
JUN17	B	H	29.4	0
JUN17	B	H	29.6	0
JUN17	B	M	29.6	0
JUN17	B	M	30	0
JUN17	B	M	30	0
JUN17	B	H	30	0
JUN17	B	H	30.2	0
JUN17	B	M	30.5	0
JUN17	B	H	30.6	0
JUN17	B	M	30.8	0
JUN17	B	M	31	0
JUN17	B	M	31	0
JUN17	B	M	31.6	0
JUN17	B	M	31.8	0
JUN17	B	M	32.2	0
JUN17	B	H	32.3	0
JUN17	B	H	32.4	1
JUN17	B	M	32.6	0
JUN17	B	M	32.7	0
JUN17	B	H	32.7	0
JUN17	B	M	34	0
JUN17	B	M	34	0
JUN17	B	M	34.3	0
JUN17	B	M	34.5	1
JUN17	B	H	35.4	1
JUN17	B	M	38	0
JUN17	B	M	38.6	0
JUN17	B	M	39.4	0
JUN17	B	H	39.5	0
JUN17	B	M	39.7	1
JUN17	B	H	41.6	0
JUN17	B	H	42.4	0
JUN17	B	H	43	0
JUN17	B	H	44.8	0
JUN17	B	M	46.8	0
JUN17	B	H	49.7	0
JUN17	B	H	52	0
JUN17	C	H	12.6	0
JUN17	C	M	13.3	0
JUN17	C	H	13.5	0
JUN17	C	M	13.8	0
JUN17	C	H	14.2	0
JUN17	C	M	14.2	1
JUN17	C	M	14.4	0
JUN17	C	H	15.2	0
JUN17	C	M	15.7	0
JUN17	C	M	16	0
JUN17	C	H	16.5	0
JUN17	C	M	16.9	0
JUN17	C	H	17	0
JUN17	C	M	17	0
JUN17	C	M	17.2	0
JUN17	C	H	17.4	0
JUN17	C	M	17.8	0
JUN17	C	M	18	0
JUN17	C	M	18	0
JUN17	C	M	18.3	0
JUN17	C	H	18.6	0
JUN17	C	H	19.4	1
JUN17	C	H	19.5	0
JUN17	C	M	19.5	0
JUN17	C	H	20	0
JUN17	C	H	20.6	0
JUN17	C	M	21	0
JUN17	C	M	21	1
JUN17	C	M	22	0
JUN17	C	M	22.4	0
JUN17	C	H	23	0
JUN17	C	M	23	0
JUN17	C	H	23.5	1
JUN17	C	M	24	0
JUN17	C	H	24.2	0
JUN17	C	H	24.4	0
JUN17	C	H	24.4	0
JUN17	C	M	24.4	0
JUN17	C	M	24.5	0
JUN17	C	H	25.6	0
JUN17	C	H	25.6	0
JUN17	C	M	25.6	1
JUN17	C	H	25.7	0
JUN17	C	H	25.7	0
JUN17	C	H	26	1
JUN17	C	M	26.6	1
JUN17	C	H	26.8	0
JUN17	C	M	27	0
JUN17	C	M	27.3	0
JUN17	C	M	27.4	0
JUN17	C	H	27.5	0
JUN17	C	H	27.6	1
JUN17	C	M	27.8	0
JUN17	C	M	28	0
JUN17	C	H	28	0
JUN17	C	H	28.4	0
JUN17	C	H	29.1	0
JUN17	C	H	29.2	0
JUN17	C	H	29.4	0
JUN17	C	H	29.4	0
JUN17	C	M	29.8	0
JUN17	C	M	30	0
JUN17	C	H	30.4	0
JUN17	C	M	31.3	0
JUN17	C	H	31.6	0
JUN17	C	H	31.7	0
JUN17	C	H	32.4	0
JUN17	C	M	33.4	0
JUN17	C	M	33.4	0
JUN17	C	M	33.6	0
JUN17	C	H	34.3	0
JUN17	C	H	34.5	0
JUN17	C	M	34.6	0
JUN17	C	M	35.2	0
JUN17	C	H	35.4	0
JUN17	C	M	35.8	0
JUN17	C	H	36.5	0
JUN17	C	H	36.7	0
JUN17	C	H	36.8	0
JUN17	C	H	37.2	0
JUN17	C	M	38	0
JUN17	C	H	38	0
JUN17	C	H	39	0
JUN17	C	H	41.6	0
JUN17	C	M	42.4	0
JUN17	C	M	42.7	0
JUN17	C	H	43	0
JUN17	C	M	44	0
JUN17	C	H	45.4	0
JUN17	C	M	50.4	0
JUN17	C	M	53	0
JUN17	C	H	54	0
JUN17	C	M	57.4	0
NOV17	A	U	10.6	1
NOV17	A	M	15	0
NOV17	A	M	15.7	0
NOV17	A	M	16.3	1
NOV17	A	M	17.7	1
NOV17	A	M	18	0
NOV17	A	M	18.3	0
NOV17	A	M	18.4	0
NOV17	A	M	18.6	0
NOV17	A	M	19	0
NOV17	A	M	19	0
NOV17	A	M	19.4	0
NOV17	A	M	20.5	0
NOV17	A	M	21	0
NOV17	A	H	21.6	0
NOV17	A	H	22.4	0
NOV17	A	M	22.7	0
NOV17	A	H	22.7	0
NOV17	A	M	23.3	0
NOV17	A	M	24.4	1
NOV17	A	M	24.5	0
NOV17	A	H	24.6	0
NOV17	A	M	25.3	0
NOV17	A	H	25.7	0
NOV17	A	M	26.1	0
NOV17	A	H	26.4	0
NOV17	A	M	26.7	0
NOV17	A	H	27	0
NOV17	A	M	27.2	0
NOV17	A	M	27.3	0
NOV17	A	M	27.6	0
NOV17	A	H	28.4	0
NOV17	A	H	29.5	0
NOV17	A	M	29.6	0
NOV17	A	M	31.3	0
NOV17	A	H	33	0
NOV17	A	H	33.8	0
NOV17	A	H	33.8	0
NOV17	A	M	34	0
NOV17	A	M	34.1	1
NOV17	A	M	34.3	0
NOV17	A	H	35.2	0
NOV17	A	H	35.2	0
NOV17	A	H	35.3	0
NOV17	A	H	35.4	0
NOV17	A	M	36	0
NOV17	A	H	36.5	1
NOV17	A	H	37	0
NOV17	A	H	37	0
NOV17	A	H	38.5	0
NOV17	A	M	40.1	0
NOV17	A	M	40.5	0
NOV17	A	H	45	1
NOV17	B	M	14.7	0
NOV17	B	M	15	1
NOV17	B	H	16	1
NOV17	B	H	16.2	1
NOV17	B	M	16.4	0
NOV17	B	M	17.8	0
NOV17	B	M	19.4	0
NOV17	B	H	20	0
NOV17	B	M	20	0
NOV17	B	M	20.4	0
NOV17	B	M	21.4	0
NOV17	B	H	21.4	0
NOV17	B	M	21.5	0
NOV17	B	M	22	0
NOV17	B	M	22.2	0
NOV17	B	H	22.7	0
NOV17	B	M	23.4	0
NOV17	B	H	24	0
NOV17	B	M	24.3	1
NOV17	B	M	24.7	0
NOV17	B	H	25	1
NOV17	B	H	25.3	1
NOV17	B	M	25.3	1
NOV17	B	H	25.4	0
NOV17	B	M	26.4	0
NOV17	B	H	26.6	0
NOV17	B	H	27.2	1
NOV17	B	M	27.3	0
NOV17	B	M	27.6	0
NOV17	B	H	27.6	0
NOV17	B	M	27.8	0
NOV17	B	H	28	0
NOV17	B	M	29.2	1
NOV17	B	H	29.3	0
NOV17	B	M	30	0
NOV17	B	M	31	0
NOV17	B	H	32.2	1
NOV17	B	H	34.4	0
NOV17	B	H	34.7	1
NOV17	B	M	35.4	0
NOV17	B	M	35.4	1
NOV17	B	M	35.8	1
NOV17	B	M	36	0
NOV17	B	M	36.4	0
NOV17	B	M	39	0
NOV17	B	H	39.2	1
NOV17	B	M	40.3	0
NOV17	B	M	41.2	0
NOV17	B	H	41.7	0
NOV17	B	H	44.4	0
NOV17	B	H	44.5	0
NOV17	B	H	44.5	1
NOV17	B	H	45.4	0
NOV17	B	M	48.7	0
NOV17	B	H	52.1	0
NOV17	C	M	14.7	0
NOV17	C	M	14.7	0
NOV17	C	M	14.8	0
NOV17	C	M	15.3	1
NOV17	C	M	15.4	0
NOV17	C	M	15.4	0
NOV17	C	M	15.4	0
NOV17	C	M	15.6	0
NOV17	C	M	16	0
NOV17	C	M	16.4	0
NOV17	C	M	17	0
NOV17	C	M	18	1
NOV17	C	M	18.2	1
NOV17	C	M	18.5	0
NOV17	C	M	18.6	1
NOV17	C	M	18.7	1
NOV17	C	M	19	0
NOV17	C	M	19	0
NOV17	C	M	20.3	0
NOV17	C	H	21.3	1
NOV17	C	H	22	0
NOV17	C	M	22	1
NOV17	C	H	22.4	0
NOV17	C	M	23	0
NOV17	C	H	24	1
NOV17	C	H	26.5	0
NOV17	C	H	27.4	0
NOV17	C	H	28	0
NOV17	C	H	28.4	1
NOV17	C	H	28.7	1
NOV17	C	M	29.2	0
NOV17	C	M	29.5	1
NOV17	C	M	29.6	1
NOV17	C	H	30.3	0
NOV17	C	H	30.5	0
NOV17	C	M	30.7	0
NOV17	C	H	31	0
NOV17	C	M	31.5	0
NOV17	C	H	33.9	1
NOV17	C	H	34	0
NOV17	C	H	34	1
NOV17	C	M	35	0
NOV17	C	H	36.5	0
NOV17	C	H	36.6	0
NOV17	C	H	37	0
NOV17	C	H	37.9	0
NOV17	C	H	39.5	0
NOV17	C	M	40	0
NOV17	C	H	40	0
NOV17	C	H	40	0
NOV17	C	H	41.6	0
NOV17	C	M	41.6	1
NOV17	C	M	43	0
NOV17	C	H	43.5	0
NOV17	C	M	43.5	1
NOV17	C	M	46.8	0
NOV17	C	H	47	0
NOV17	C	M	50.5	0
NOV17	C	H	51	0
NOV17	C	H	53.9	0
NOV17	C	M	57	0
NOV18	A	H	13.3	0
NOV18	A	M	15	0
NOV18	A	M	15.4	0
NOV18	A	M	15.6	0
NOV18	A	H	16.4	0
NOV18	A	H	16.4	0
NOV18	A	M	17	1
NOV18	A	M	18.1	0
NOV18	A	H	18.5	0
NOV18	A	H	18.6	0
NOV18	A	H	18.6	0
NOV18	A	M	19	0
NOV18	A	H	19.4	0
NOV18	A	M	19.7	0
NOV18	A	M	20.2	0
NOV18	A	M	20.3	0
NOV18	A	H	20.6	0
NOV18	A	M	20.7	0
NOV18	A	H	20.8	0
NOV18	A	H	21.9	1
NOV18	A	H	22	0
NOV18	A	H	22	1
NOV18	A	M	22.2	0
NOV18	A	M	22.2	1
NOV18	A	H	22.4	0
NOV18	A	H	22.6	0
NOV18	A	M	22.7	0
NOV18	A	M	22.7	1
NOV18	A	M	23.6	1
NOV18	A	H	23.8	0
NOV18	A	M	24.3	1
NOV18	A	H	26.2	1
NOV18	A	H	26.5	1
NOV18	A	H	28.1	1
NOV18	A	H	28.2	1
NOV18	A	H	28.2	1
NOV18	A	M	28.2	1
NOV18	A	M	28.3	0
NOV18	A	H	28.5	0
NOV18	A	H	28.9	0
NOV18	A	H	29.4	0
NOV18	A	M	30	1
NOV18	A	H	31	0
NOV18	A	M	31.2	0
NOV18	A	H	31.3	1
NOV18	A	M	31.5	0
NOV18	A	H	31.9	0
NOV18	A	M	32.2	0
NOV18	A	M	32.4	0
NOV18	A	M	32.4	0
NOV18	A	H	32.4	1
NOV18	A	H	32.7	0
NOV18	A	H	32.8	1
NOV18	A	H	33.2	0
NOV18	A	H	34.3	0
NOV18	A	M	34.3	0
NOV18	A	M	34.7	0
NOV18	A	H	35	0
NOV18	A	M	35.1	0
NOV18	A	H	35.2	0
NOV18	A	M	35.3	1
NOV18	A	M	36.3	0
NOV18	A	M	36.4	0
NOV18	A	M	37.4	0
NOV18	A	H	37.5	0
NOV18	A	M	37.7	0
NOV18	A	H	38.1	0
NOV18	A	M	38.5	1
NOV18	A	H	38.8	0
NOV18	A	M	39	0
NOV18	A	M	39.1	1
NOV18	A	M	39.2	0
NOV18	A	M	39.3	0
NOV18	A	H	39.7	0
NOV18	A	M	39.7	0
NOV18	A	H	39.9	0
NOV18	A	H	40.2	0
NOV18	A	M	40.3	0
NOV18	A	H	40.3	0
NOV18	A	H	41	0
NOV18	A	H	41.2	0
NOV18	A	H	42.3	0
NOV18	A	H	42.5	1
NOV18	A	M	42.6	0
NOV18	A	M	43.3	1
NOV18	A	H	43.4	0
NOV18	A	M	43.5	0
NOV18	A	M	43.6	0
NOV18	A	H	44.6	0
NOV18	A	H	44.6	0
NOV18	A	H	45	0
NOV18	A	M	45.3	0
NOV18	A	H	47.6	0
NOV18	A	H	47.8	0
NOV18	A	H	47.9	0
NOV18	A	M	48.2	0
NOV18	A	M	50	0
NOV18	A	M	52.4	0
NOV18	A	H	58.7	0
NOV18	B	M	16	0
NOV18	B	M	16.5	0
NOV18	B	M	16.5	0
NOV18	B	M	17	0
NOV18	B	H	17.2	0
NOV18	B	H	18	0
NOV18	B	H	18.4	0
NOV18	B	H	18.5	0
NOV18	B	M	18.8	0
NOV18	B	H	19.2	0
NOV18	B	M	19.3	0
NOV18	B	H	19.6	0
NOV18	B	H	19.8	1
NOV18	B	M	20.5	1
NOV18	B	M	20.7	1
NOV18	B	M	20.8	0
NOV18	B	M	21	0
NOV18	B	H	21.7	0
NOV18	B	H	22	0
NOV18	B	H	22	0
NOV18	B	H	22.4	0
NOV18	B	M	23	0
NOV18	B	H	23.6	0
NOV18	B	H	24	0
NOV18	B	H	24.3	0
NOV18	B	H	24.5	0
NOV18	B	H	25	1
NOV18	B	M	25.2	0
NOV18	B	H	26.2	0
NOV18	B	M	27.6	0
NOV18	B	M	28	1
NOV18	B	M	28.3	1
NOV18	B	H	28.6	1
NOV18	B	M	28.9	0
NOV18	B	M	28.9	1
NOV18	B	M	29	0
NOV18	B	H	29	0
NOV18	B	M	29	1
NOV18	B	H	29.3	0
NOV18	B	H	30	0
NOV18	B	M	30.1	0
NOV18	B	H	30.8	0
NOV18	B	H	31	0
NOV18	B	M	31.3	0
NOV18	B	H	31.8	0
NOV18	B	H	32	0
NOV18	B	H	32	0
NOV18	B	H	32.3	0
NOV18	B	H	32.7	0
NOV18	B	M	32.7	0
NOV18	B	H	33.5	0
NOV18	B	H	33.6	0
NOV18	B	M	33.7	1
NOV18	B	H	33.8	0
NOV18	B	H	33.8	0
NOV18	B	H	34.1	0
NOV18	B	M	34.2	0
NOV18	B	H	34.4	0
NOV18	B	M	34.4	0
NOV18	B	M	34.6	1
NOV18	B	H	34.7	1
NOV18	B	M	34.9	0
NOV18	B	H	35	0
NOV18	B	M	35.1	0
NOV18	B	H	35.7	0
NOV18	B	H	35.7	0
NOV18	B	M	35.8	0
NOV18	B	H	36.1	0
NOV18	B	M	36.1	0
NOV18	B	M	36.5	0
NOV18	B	M	36.6	0
NOV18	B	M	36.7	0
NOV18	B	M	37.3	0
NOV18	B	M	37.3	0
NOV18	B	M	37.3	0
NOV18	B	H	37.8	0
NOV18	B	H	37.8	0
NOV18	B	M	38.1	0
NOV18	B	M	38.1	0
NOV18	B	H	38.3	0
NOV18	B	M	39.2	0
NOV18	B	M	39.5	0
NOV18	B	M	39.5	0
NOV18	B	H	40.1	0
NOV18	B	M	40.2	0
NOV18	B	H	41.2	0
NOV18	B	M	41.3	0
NOV18	B	M	41.7	0
NOV18	B	M	41.8	0
NOV18	B	H	41.8	0
NOV18	B	M	42.2	0
NOV18	B	H	42.3	0
NOV18	B	H	42.3	1
NOV18	B	M	42.8	0
NOV18	B	H	43.8	0
NOV18	B	H	44.2	1
NOV18	B	M	45.1	0
NOV18	B	M	46.2	0
NOV18	B	H	46.5	0
NOV18	B	H	47.2	1
NOV18	B	H	47.7	0
NOV18	B	M	48.4	0
NOV18	B	H	49.1	0
NOV18	B	M	52.3	0
NOV18	C	H	14.6	0
NOV18	C	M	15.3	0
NOV18	C	H	16.4	0
NOV18	C	M	16.5	1
NOV18	C	M	17.6	0
NOV18	C	H	18.2	0
NOV18	C	M	18.7	0
NOV18	C	H	19	0
NOV18	C	M	19	0
NOV18	C	H	19.4	0
NOV18	C	H	19.7	0
NOV18	C	H	19.7	0
NOV18	C	M	22.6	1
NOV18	C	H	22.7	0
NOV18	C	M	22.9	0
NOV18	C	M	25.2	1
NOV18	C	H	25.5	1
NOV18	C	M	25.9	0
NOV18	C	M	25.9	0
NOV18	C	H	26.7	1
NOV18	C	H	26.8	1
NOV18	C	M	26.9	0
NOV18	C	M	27.8	1
NOV18	C	M	28.4	1
NOV18	C	M	29.1	0
NOV18	C	H	29.5	0
NOV18	C	H	29.6	0
NOV18	C	M	29.7	0
NOV18	C	M	30.5	0
NOV18	C	H	31.3	0
NOV18	C	M	31.3	0
NOV18	C	M	31.5	0
NOV18	C	H	31.7	0
NOV18	C	H	32.2	0
NOV18	C	M	32.4	0
NOV18	C	H	32.7	1
NOV18	C	H	32.9	0
NOV18	C	H	32.9	0
NOV18	C	M	33.5	0
NOV18	C	H	33.5	0
NOV18	C	M	33.6	1
NOV18	C	H	34	0
NOV18	C	H	34	0
NOV18	C	M	34.3	0
NOV18	C	M	34.8	0
NOV18	C	H	35.2	1
NOV18	C	H	35.5	0
NOV18	C	M	35.5	1
NOV18	C	M	36.1	1
NOV18	C	H	36.3	0
NOV18	C	H	36.4	0
NOV18	C	H	36.9	0
NOV18	C	M	37	0
NOV18	C	H	37	1
NOV18	C	M	37.5	0
NOV18	C	M	37.6	0
NOV18	C	H	37.8	0
NOV18	C	M	38.3	0
NOV18	C	H	38.7	0
NOV18	C	H	39	0
NOV18	C	M	39.7	0
NOV18	C	M	40.3	0
NOV18	C	M	40.7	0
NOV18	C	M	41.6	0
NOV18	C	H	42.7	0
NOV18	C	M	43.1	0
NOV18	C	M	43.6	0
NOV18	C	H	44.8	0
NOV18	C	H	45.3	0
NOV18	C	H	48.3	0
NOV18	C	M	50.8	0
JUN19	A	M	12.4	1
JUN19	A	M	12.8	0
JUN19	A	M	14.3	0
JUN19	A	H	16.3	0
JUN19	A	M	16.3	1
JUN19	A	M	18.4	0
JUN19	A	M	19.6	1
JUN19	A	M	19.7	0
JUN19	A	H	20	0
JUN19	A	M	21	0
JUN19	A	H	21.2	0
JUN19	A	M	21.3	0
JUN19	A	M	21.3	1
JUN19	A	M	22.2	0
JUN19	A	M	22.4	0
JUN19	A	M	23.2	1
JUN19	A	H	23.5	1
JUN19	A	H	24	0
JUN19	A	H	25.3	0
JUN19	A	H	25.3	0
JUN19	A	H	25.3	1
JUN19	A	M	26	0
JUN19	A	M	26.7	0
JUN19	A	M	28.7	0
JUN19	A	H	29.4	1
JUN19	A	H	30.7	0
JUN19	A	M	31.3	0
JUN19	A	M	32.3	0
JUN19	A	M	34.6	0
JUN19	A	M	35	0
JUN19	A	H	35.6	0
JUN19	A	M	37.4	0
JUN19	A	M	39.7	1
JUN19	A	H	41	0
JUN19	A	M	41.4	0
JUN19	A	U	45	0
JUN19	A	H	45	0
JUN19	A	H	45.2	1
JUN19	A	M	54.3	0
JUN19	A	M	55	0
JUN19	A	H	55.4	0
JUN19	B	H	15.2	0
JUN19	B	M	15.5	1
JUN19	B	H	16	0
JUN19	B	M	18.2	0
JUN19	B	U	20	0
JUN19	B	M	20.2	1
JUN19	B	M	20.4	0
JUN19	B	H	20.7	0
JUN19	B	M	21.4	0
JUN19	B	M	22	0
JUN19	B	M	22	1
JUN19	B	H	22.2	0
JUN19	B	M	22.4	0
JUN19	B	M	23	0
JUN19	B	M	23.4	0
JUN19	B	M	23.4	0
JUN19	B	H	24.1	0
JUN19	B	M	24.3	1
JUN19	B	H	24.6	0
JUN19	B	M	24.8	0
JUN19	B	H	25.2	0
JUN19	B	M	25.3	0
JUN19	B	M	26.3	1
JUN19	B	H	26.4	0
JUN19	B	M	26.4	0
JUN19	B	M	26.9	0
JUN19	B	H	27	0
JUN19	B	M	27	0
JUN19	B	H	27.3	0
JUN19	B	M	28.3	0
JUN19	B	M	29.4	0
JUN19	B	H	29.5	0
JUN19	B	H	30.5	0
JUN19	B	M	33	0
JUN19	B	H	33	0
JUN19	B	M	33.4	0
JUN19	B	M	34.2	0
JUN19	B	M	34.6	0
JUN19	B	M	34.7	0
JUN19	B	M	35	0
JUN19	B	H	35	0
JUN19	B	M	35.6	0
JUN19	B	H	36.5	0
JUN19	B	H	37.2	0
JUN19	B	M	37.3	0
JUN19	B	M	37.8	0
JUN19	B	M	39	0
JUN19	B	H	39.4	0
JUN19	B	M	39.8	0
JUN19	B	M	40.5	0
JUN19	B	M	40.6	0
JUN19	B	H	41.4	0
JUN19	B	H	41.6	0
JUN19	B	H	42	0
JUN19	B	H	42.3	0
JUN19	B	H	42.6	0
JUN19	B	H	43.4	0
JUN19	B	M	43.6	0
JUN19	B	M	48.1	0
JUN19	B	H	48.6	0
JUN19	B	M	54	0
JUN19	B	H	55	0
JUN19	C	U	13.6	0
JUN19	C	M	17.3	0
JUN19	C	M	20.8	0
JUN19	C	H	21.4	0
JUN19	C	M	23	0
JUN19	C	M	23.9	0
JUN19	C	M	24	1
JUN19	C	M	25.3	1
JUN19	C	M	25.5	0
JUN19	C	M	26	0
JUN19	C	M	26.4	0
JUN19	C	M	26.5	0
JUN19	C	H	27	0
JUN19	C	M	27.8	1
JUN19	C	M	28	0
JUN19	C	H	29.6	0
JUN19	C	H	29.8	1
JUN19	C	M	32	0
JUN19	C	H	33.6	0
JUN19	C	M	34.3	0
JUN19	C	H	34.8	0
JUN19	C	M	36	0
JUN19	C	M	39.5	0
JUN19	C	H	44.7	0
JUN19	C	M	45.3	0
JUN19	C	M	49	1
JUN19	C	M	49.3	0
JUN19	C	H	51.4	0
JUN19	C	H	54	0
JUN19	C	H	60.3	1
JUN19	C	M	61.6	0
JUN19	C	H	63	0
JUN19	C	H	69.2	0
NOV19	A	M	14.8	0
NOV19	A	M	15.4	1
NOV19	A	M	17.2	0
NOV19	A	M	17.4	0
NOV19	A	M	17.4	0
NOV19	A	M	17.6	1
NOV19	A	M	17.8	0
NOV19	A	H	18	0
NOV19	A	M	18.3	0
NOV19	A	M	18.7	0
NOV19	A	M	19	1
NOV19	A	M	19	1
NOV19	A	M	19.3	0
NOV19	A	M	19.5	0
NOV19	A	H	19.8	0
NOV19	A	H	20	0
NOV19	A	H	20	1
NOV19	A	M	20.3	0
NOV19	A	M	20.3	1
NOV19	A	H	20.5	0
NOV19	A	M	20.6	0
NOV19	A	M	21	0
NOV19	A	M	21	0
NOV19	A	H	21.5	0
NOV19	A	H	21.8	1
NOV19	A	H	22.2	0
NOV19	A	H	22.4	0
NOV19	A	H	22.5	0
NOV19	A	H	22.6	0
NOV19	A	H	22.6	0
NOV19	A	H	23	1
NOV19	A	M	23.2	0
NOV19	A	M	24	0
NOV19	A	M	24.2	0
NOV19	A	M	24.3	1
NOV19	A	H	24.6	0
NOV19	A	M	24.6	0
NOV19	A	M	25.2	0
NOV19	A	M	25.7	0
NOV19	A	M	26	0
NOV19	A	H	26	0
NOV19	A	H	26	0
NOV19	A	H	26.5	0
NOV19	A	M	26.7	0
NOV19	A	M	27	1
NOV19	A	M	27.4	0
NOV19	A	H	28	0
NOV19	A	H	28	0
NOV19	A	M	28.3	0
NOV19	A	H	28.4	0
NOV19	A	H	28.7	1
NOV19	A	H	30	0
NOV19	A	H	30	0
NOV19	A	M	30.1	0
NOV19	A	H	30.7	1
NOV19	A	M	31	0
NOV19	A	H	32.4	0
NOV19	A	H	33.4	0
NOV19	A	H	33.4	0
NOV19	A	M	33.6	0
NOV19	A	H	34	0
NOV19	A	M	34.5	0
NOV19	A	H	35	0
NOV19	A	M	35.6	1
NOV19	A	H	35.8	0
NOV19	A	H	36.4	0
NOV19	A	M	36.4	0
NOV19	A	M	36.8	0
NOV19	A	M	37	0
NOV19	A	H	37	0
NOV19	A	M	38.3	0
NOV19	A	H	38.8	0
NOV19	A	M	40	0
NOV19	A	H	40.5	0
NOV19	A	M	40.6	0
NOV19	A	H	41.4	0
NOV19	A	M	41.5	1
NOV19	A	M	42	0
NOV19	A	H	42.4	0
NOV19	A	H	44.7	0
NOV19	A	H	45	0
NOV19	A	M	45.6	0
NOV19	A	M	49	0
NOV19	B	M	18	0
NOV19	B	H	21.4	0
NOV19	B	H	25	0
NOV19	B	H	25	0
NOV19	B	H	25.6	0
NOV19	B	M	26.6	0
NOV19	B	M	27.2	1
NOV19	B	M	28.2	0
NOV19	B	H	29	1
NOV19	B	M	30	0
NOV19	B	H	30.3	0
NOV19	B	M	30.6	0
NOV19	B	H	31	0
NOV19	B	M	31.3	1
NOV19	B	H	31.4	0
NOV19	B	H	31.6	0
NOV19	B	H	33	0
NOV19	B	H	34	0
NOV19	B	M	34.4	0
NOV19	B	M	35.6	0
NOV19	B	M	36	0
NOV19	B	H	36	0
NOV19	B	H	36.3	0
NOV19	B	M	36.3	0
NOV19	B	M	36.3	0
NOV19	B	H	36.7	0
NOV19	B	H	38.4	0
NOV19	B	M	38.7	0
NOV19	B	H	39	0
NOV19	B	M	39.1	0
NOV19	B	M	40	0
NOV19	B	M	40.3	0
NOV19	B	M	40.6	0
NOV19	B	M	41	0
NOV19	B	M	41.5	0
NOV19	B	H	42.6	0
NOV19	B	H	42.7	0
NOV19	B	M	42.7	0
NOV19	B	H	42.7	0
NOV19	B	M	43.6	0
NOV19	B	H	43.7	0
NOV19	B	M	43.9	0
NOV19	B	H	43.9	0
NOV19	B	H	44.2	0
NOV19	B	M	46.3	0
NOV19	B	M	46.5	0
NOV19	B	M	47	0
NOV19	B	M	47.3	0
NOV19	B	M	48	0
NOV19	B	H	48.2	0
NOV19	B	H	50.4	0
NOV19	B	M	51.4	0
NOV19	B	H	52.7	0
NOV19	B	M	54	0
NOV19	B	H	54.5	0
NOV19	B	M	55.3	0
NOV19	C	U	11.6	0
NOV19	C	M	13.7	0
NOV19	C	H	16	0
NOV19	C	H	16	0
NOV19	C	M	16.2	0
NOV19	C	H	18	1
NOV19	C	M	19	0
NOV19	C	M	19.4	0
NOV19	C	M	20	0
NOV19	C	H	20.5	0
NOV19	C	M	20.6	0
NOV19	C	M	20.9	0
NOV19	C	M	21	0
NOV19	C	H	21	1
NOV19	C	H	21.3	0
NOV19	C	H	21.4	0
NOV19	C	H	21.4	0
NOV19	C	H	22.2	1
NOV19	C	H	22.4	0
NOV19	C	H	22.7	0
NOV19	C	M	23	1
NOV19	C	M	24.3	1
NOV19	C	M	25.3	0
NOV19	C	M	25.4	0
NOV19	C	M	25.6	0
NOV19	C	H	26	0
NOV19	C	H	26.2	0
NOV19	C	H	26.4	1
NOV19	C	M	27.1	1
NOV19	C	M	27.4	0
NOV19	C	H	28	0
NOV19	C	H	28.7	0
NOV19	C	M	29.3	0
NOV19	C	H	29.3	0
NOV19	C	H	29.6	0
NOV19	C	H	29.6	0
NOV19	C	H	29.7	1
NOV19	C	H	30	0
NOV19	C	M	30	0
NOV19	C	M	30.4	0
NOV19	C	H	30.4	0
NOV19	C	M	30.5	0
NOV19	C	H	30.6	0
NOV19	C	M	30.7	1
NOV19	C	H	31.3	0
NOV19	C	H	31.5	0
NOV19	C	H	31.6	0
NOV19	C	H	31.7	0
NOV19	C	M	31.8	0
NOV19	C	H	32	0
NOV19	C	H	32.3	0
NOV19	C	H	32.5	0
NOV19	C	H	33	0
NOV19	C	H	34	0
NOV19	C	M	34	0
NOV19	C	H	34	0
NOV19	C	M	34.7	0
NOV19	C	H	35	1
NOV19	C	M	35.4	0
NOV19	C	H	35.6	1
NOV19	C	H	36	0
NOV19	C	H	36.2	0
NOV19	C	M	36.3	0
NOV19	C	H	36.7	0
NOV19	C	H	37	0
NOV19	C	H	37.6	0
NOV19	C	M	38.3	0
NOV19	C	H	38.6	0
NOV19	C	H	39	0
NOV19	C	H	39.2	0
NOV19	C	M	40.7	0
NOV19	C	H	41.5	0
NOV19	C	H	46	0
NOV19	C	H	47.3	1
NOV19	C	H	48.6	0
NOV19	C	M	48.8	0
NOV19	C	H	49.6	0
